# Supplementary material for: Facile Formation of Metallic Surface with Microroughness via Spray-Coating of Copper Nanoparticles for Enhanced Liquid Metal Wetting
Source: Materials (Basel). 2024 Oct 31;17(21):5299. doi: 10.3390/ma17215299 (PMC11548000; doi:10.3390/ma17215299)
Supplement: Supplementary file 1 [file materials-17-05299-s001.zip]

Archive with 5 entries (5 files):
- Spray coating_SI-done.pdf
- Video S1.mp4
- Video S2.mp4
- Video S3.mp4
- Video S4_high.mp4
